# Supplementary material for: 6-Shogaol Overcomes Gefitinib Resistance via ER Stress in Ovarian Cancer Cells
Source: Int J Mol Sci. 2023 Jan 30;24(3):2639. doi: 10.3390/ijms24032639 (PMC9916959; doi:10.3390/ijms24032639)
Supplement: Supplementary file 1 [file ijms-24-02639-s001.zip]

Archive with 1 entries (1 files):
- ijms-2128593-supplementary.pdf
